# Supplementary material for: Multifunctional Prussian-Blue-Based Nanocomposite Hydrogel for Infected Wound Regeneration
Source: Gels. 2025 Nov 8;11(11):895. doi: 10.3390/gels11110895 (PMC12652168; doi:10.3390/gels11110895)
Supplement: Supplementary file 1 [file gels-11-00895-s001.zip]

Archive with 1 entries (1 files):
- gels-3927767-supplementary.pdf
